# Supplementary material for: Collaborative filtering based on GNN with attribute fusion and broad attention
Source: PeerJ Comput Sci. 2025 Feb 25;11:e2706. doi: 10.7717/peerj-cs.2706 (PMC11888940; doi:10.7717/peerj-cs.2706)
Supplement: Supplemental Information 1 [file peerj-cs-11-2706-s001.zip]

Archive with 4 entries (3 files):
- data/
- data/book_implicit_ratings.csv
- data/ml_implicit_ratings.csv
- data/taobao_implicit_ratings.csv
