# Supplementary material for: Collaborative filtering based on GNN with attribute fusion and broad attention
Source: PeerJ Comput Sci. 2025 Feb 25;11:e2706. doi: 10.7717/peerj-cs.2706 (PMC11888940; doi:10.7717/peerj-cs.2706)
Supplement: Supplemental Information 1 [file peerj-cs-11-2706-s001.zip › data/ml_implicit_ratings.csv]

1	1193	1
1	3408	1
1	2355	1
1	1287	1
1	2804	1
1	594	1
1	919	1
1	595	1
1	938	1
1	2398	1
1	2918	1
1	1035	1
1	2791	1
1	2018	1
1	3105	1
1	2797	1
1	1270	1
1	527	1
1	48	1
1	1097	1
1	1721	1
1	1545	1
1	2294	1
1	3186	1
1	1566	1
1	588	1
1	1907	1
1	783	1
1	1836	1
1	1022	1
1	2762	1
1	150	1
1	1	1
1	1961	1
1	1962	1
1	2692	1
1	260	1
1	1028	1
1	1029	1
1	1207	1
1	2028	1
1	531	1
1	3114	1
1	608	1
1	1246	1
2	1357	1
2	3068	1
2	1537	1
2	2194	1
2	648	1
2	2268	1
2	3468	1
2	1210	1
2	3578	1
2	3030	1
2	3105	1
2	3035	1
2	1610	1
2	2236	1
2	3071	1
2	368	1
2	1259	1
2	3147	1
2	1544	1
2	1293	1
2	1188	1
2	3255	1
2	110	1
2	1834	1
2	3471	1
2	589	1
2	1945	1
2	982	1
2	1873	1
2	2858	1
2	1225	1
2	2028	1
2	515	1
2	265	1
2	480	1
2	1442	1
2	2067	1
2	1370	1
2	1193	1
2	2353	1
2	3334	1
2	590	1
2	1196	1
2	736	1
2	1198	1
2	593	1
2	2571	1
2	2396	1
2	1953	1
2	1954	1
2	1955	1
2	1124	1
2	1957	1
2	163	1
2	380	1
2	2501	1
2	349	1
2	457	1
2	1096	1
2	920	1
2	1527	1
2	3418	1
2	3451	1
2	3095	1
2	2002	1
2	1962	1
2	1784	1
2	2943	1
2	318	1
2	1207	1
2	356	1
2	1246	1
2	1247	1
3	3421	1
3	1394	1
3	104	1
3	2735	1
3	1210	1
3	1079	1
3	1615	1
3	1291	1
3	1259	1
3	653	1
3	2167	1
3	260	1
3	2858	1
3	1049	1
3	552	1
3	480	1
3	1266	1
3	733	1
3	1196	1
3	590	1
3	2355	1
3	1197	1
3	1198	1
3	1378	1
3	1379	1
3	3552	1
3	1304	1
3	2470	1
3	3168	1
3	1961	1
3	3671	1
3	2006	1
3	2871	1
3	2115	1
3	1968	1
3	1136	1
3	2081	1
4	3468	1
4	2951	1
4	1214	1
4	1036	1
4	260	1
4	2028	1
4	480	1
4	1198	1
4	1954	1
4	1097	1
4	3418	1
4	3702	1
4	2366	1
4	1387	1
4	1201	1
4	2692	1
4	2947	1
4	1240	1
5	2987	1
5	2333	1
5	1175	1
5	2337	1
5	1535	1
5	1392	1
5	866	1
5	2770	1
5	1759	1
5	506	1
5	1250	1
5	509	1
5	41	1
5	1610	1
5	2997	1
5	2700	1
5	296	1
5	728	1
5	2560	1
5	2858	1
5	1046	1
5	515	1
5	50	1
5	1192	1
5	377	1
5	3083	1
5	2427	1
5	2355	1
5	593	1
5	2571	1
5	2289	1
5	162	1
5	3016	1
5	3163	1
5	2291	1
5	1635	1
5	2723	1
5	1921	1
5	2580	1
5	896	1
5	176	1
5	608	1
5	1715	1
5	1649	1
5	1213	1
5	2599	1
5	2959	1
5	908	1
5	1580	1
5	1729	1
5	2890	1
5	2029	1
5	551	1
5	1513	1
5	2318	1
5	1517	1
5	1089	1
5	3260	1
5	913	1
5	1730	1
5	1449	1
5	1732	1
5	2390	1
5	1734	1
5	3267	1
5	919	1
5	2395	1
5	994	1
5	1885	1
5	348	1
5	2323	1
5	29	1
5	562	1
5	1095	1
5	1529	1
5	2908	1
5	2692	1
5	32	1
5	1897	1
5	1171	1
5	34	1
5	714	1
6	2406	1
6	1101	1
6	3717	1
6	1030	1
6	1688	1
6	1035	1
6	3578	1
6	364	1
6	3501	1
6	3072	1
6	368	1
6	48	1
6	3074	1
6	1188	1
6	588	1
6	1	1
6	1043	1
6	595	1
6	597	1
6	383	1
6	1566	1
6	1569	1
6	2006	1
6	2081	1
6	3604	1
6	2802	1
6	3534	1
6	3536	1
6	3753	1
6	838	1
6	1947	1
6	2966	1
6	266	1
6	17	1
6	3699	1
6	1441	1
6	1088	1
6	912	1
6	199	1
6	914	1
6	3408	1
6	3624	1
6	2396	1
6	1380	1
6	920	1
6	569	1
6	1674	1
6	3565	1
6	1028	1
6	34	1
7	648	1
7	861	1
7	2916	1
7	1610	1
7	589	1
7	6	1
7	442	1
7	733	1
7	2353	1
7	1196	1
7	2571	1
7	380	1
7	1997	1
7	1270	1
7	457	1
7	1573	1
7	3753	1
7	474	1
7	1722	1
7	3256	1
7	1580	1
7	110	1
7	1221	1
7	2028	1
7	480	1
7	349	1
8	288	1
8	1466	1
8	1393	1
8	1682	1
8	2916	1
8	650	1
8	296	1
8	3147	1
8	589	1
8	1836	1
8	150	1
8	151	1
8	1	1
8	2858	1
8	1265	1
8	377	1
8	2427	1
8	58	1
8	1840	1
8	2571	1
8	1916	1
8	230	1
8	1120	1
8	163	1
8	1411	1
8	524	1
8	527	1
8	1701	1
8	1274	1
8	741	1
8	1704	1
8	2291	1
8	1639	1
8	3528	1
8	608	1
8	465	1
8	2442	1
8	1357	1
8	73	1
8	3246	1
8	1573	1
8	105	1
8	1210	1
8	1213	1
8	253	1
8	3105	1
8	3107	1
8	1721	1
8	3256	1
8	908	1
8	1653	1
8	1580	1
8	110	1
8	111	1
8	3259	1
8	3186	1
8	1589	1
8	14	1
8	2028	1
8	337	1
8	265	1
8	16	1
8	266	1
8	17	1
8	480	1
8	269	1
8	555	1
8	1730	1
8	3265	1
8	1735	1
8	3267	1
8	3481	1
8	2396	1
8	2686	1
8	24	1
8	25	1
8	349	1
8	562	1
8	2329	1
8	1673	1
8	1678	1
8	2692	1
8	1027	1
8	2699	1
8	36	1
9	2268	1
9	1466	1
9	1682	1
9	3793	1
9	720	1
9	47	1
9	3147	1
9	1617	1
9	2278	1
9	223	1
9	3298	1
9	1	1
9	2858	1
9	50	1
9	1265	1
9	590	1
9	2355	1
9	593	1
9	2571	1
9	300	1
9	1777	1
9	162	1
9	524	1
9	527	1
9	529	1
9	457	1
9	1704	1
9	745	1
9	2294	1
9	1921	1
9	1639	1
9	1923	1
9	1060	1
9	318	1
9	608	1
9	1358	1
9	3751	1
9	1210	1
9	1213	1
9	2302	1
9	1500	1
9	2959	1
9	1148	1
9	2166	1
9	1721	1
9	3253	1
9	3255	1
9	1653	1
9	1584	1
9	1221	1
9	1223	1
9	2890	1
9	2028	1
9	3114	1
9	16	1
9	480	1
9	1089	1
9	912	1
9	3408	1
9	3623	1
9	778	1
9	994	1
9	1307	1
9	25	1
9	2324	1
9	349	1
9	2762	1
9	1961	1
9	2692	1
10	2622	1
10	648	1
10	3358	1
10	1682	1
10	1756	1
10	2125	1
10	2054	1
10	1253	1
10	720	1
10	3500	1
10	1257	1
10	3501	1
10	2997	1
10	653	1
10	1831	1
10	3363	1
10	587	1
10	588	1
10	589	1
10	1690	1
10	3296	1
10	150	1
10	2496	1
10	1	1
10	2497	1
10	2	1
10	2498	1
10	7	1
10	2133	1
10	2135	1
10	3948	1
10	2136	1
10	2137	1
10	1408	1
10	802	1
10	1409	1
10	1265	1
10	1339	1
10	1269	1
10	1196	1
10	590	1
10	1197	1
10	1198	1
10	2640	1
10	592	1
10	594	1
10	2716	1
10	595	1
10	2717	1
10	2571	1
10	596	1
10	3447	1
10	597	1
10	2140	1
10	1411	1
10	2072	1
10	1270	1
10	1271	1
10	2078	1
10	1278	1
10	745	1
10	3451	1
10	1921	1
10	1923	1
10	3386	1
10	2657	1
10	1784	1
10	316	1
10	317	1
10	318	1
10	248	1
10	2080	1
10	2081	1
10	1282	1
10	1356	1
10	750	1
10	1357	1
10	2087	1
10	1286	1
10	2804	1
10	2662	1
10	3466	1
10	2300	1
10	253	1
10	2599	1
10	2302	1
10	329	1
10	3034	1
10	3108	1
10	2161	1
10	3037	1
10	2090	1
10	3039	1
10	902	1
10	830	1
10	2093	1
10	1291	1
10	904	1
10	2094	1
10	1292	1
10	1293	1
10	2096	1
10	765	1
10	3471	1
10	2746	1
10	1009	1
10	1947	1
10	1948	1
10	260	1
10	3114	1
10	2312	1
10	339	1
10	2316	1
10	1441	1
10	1371	1
10	2174	1
10	1372	1
10	1374	1
10	914	1
10	1375	1
10	915	1
10	1376	1
10	916	1
10	918	1
10	919	1
10	3481	1
10	2826	1
10	1016	1
10	1019	1
10	3489	1
10	1959	1
10	344	1
10	2321	1
10	275	1
10	2324	1
10	2252	1
10	1380	1
10	920	1
10	780	1
10	926	1
10	1022	1
10	2762	1
10	1023	1
10	1961	1
10	1025	1
10	2693	1
10	1028	1
10	1967	1
10	351	1
10	32	1
10	282	1
10	356	1
10	357	1
10	2405	1
10	2407	1
10	2336	1
10	2193	1
10	938	1
10	1101	1
10	2770	1
10	1031	1
10	1104	1
10	1032	1
10	2918	1
10	1035	1
10	435	1
10	364	1
10	292	1
10	367	1
10	3072	1
10	368	1
10	48	1
10	1544	1
10	943	1
10	3723	1
10	1042	1
10	2423	1
10	2424	1
10	3155	1
10	2355	1
10	3086	1
10	3087	1
10	953	1
10	954	1
10	3809	1
10	3591	1
10	2863	1
10	1124	1
10	3593	1
10	2791	1
10	1125	1
10	520	1
10	3668	1
10	1127	1
10	1129	1
10	2797	1
10	1059	1
10	2501	1
10	527	1
10	2431	1
10	62	1
10	1704	1
10	1633	1
10	2436	1
10	2291	1
10	3095	1
10	2294	1
10	3097	1
10	3812	1
10	2000	1
10	963	1
10	2001	1
10	1200	1
10	2002	1
10	2003	1
10	3671	1
10	2005	1
10	1204	1
10	2872	1
10	3675	1
10	898	1
10	2009	1
10	2874	1
10	899	1
10	1135	1
10	2948	1
10	1136	1
10	539	1
10	2371	1
10	3247	1
10	3174	1
10	3175	1
10	2375	1
10	1573	1
10	971	1
10	2011	1
10	3751	1
10	1210	1
10	2012	1
10	2015	1
10	1214	1
10	1215	1
10	2018	1
10	1073	1
10	541	1
10	542	1
10	1148	1
10	543	1
10	1079	1
10	3255	1
10	2453	1
10	110	1
10	1580	1
10	1653	1
10	2529	1
10	1654	1
10	3259	1
10	1583	1
10	1584	1
10	3189	1
10	1586	1
10	2021	1
10	1220	1
10	1223	1
10	1225	1
10	1080	1
10	2967	1
10	2968	1
10	1084	1
10	3699	1
10	480	1
10	1088	1
10	3408	1
10	3194	1
10	2393	1
10	2396	1
10	2398	1
10	2100	1
10	2399	1
10	1302	1
10	1230	1
10	2105	1
10	1233	1
10	2108	1
10	1234	1
10	1307	1
10	2109	1
10	1097	1
10	2470	1
10	2617	1
10	3347	1
10	203	1
10	1676	1
10	208	1
10	2111	1
10	2040	1
10	2115	1
10	1240	1
10	3928	1
10	2043	1
10	1243	1
10	2046	1
10	2047	1
10	2049	1
11	1753	1
11	216	1
11	2997	1
11	1188	1
11	663	1
11	1197	1
11	1198	1
11	593	1
11	1916	1
11	3448	1
11	1777	1
11	2076	1
11	1923	1
11	2580	1
11	1784	1
11	318	1
11	246	1
11	1358	1
11	1288	1
11	2804	1
11	3608	1
11	2302	1
11	3105	1
11	764	1
11	2746	1
11	333	1
11	2174	1
11	778	1
11	2683	1
11	345	1
11	3129	1
11	2329	1
11	2762	1
11	2766	1
11	356	1
11	1394	1
11	2918	1
11	3148	1
11	1546	1
11	2858	1
11	50	1
11	2282	1
11	3809	1
11	2791	1
11	2795	1
11	1059	1
11	1701	1
11	3160	1
11	1704	1
11	1563	1
11	1136	1
11	608	1
11	3178	1
11	104	1
11	1213	1
11	2959	1
11	543	1
11	88	1
11	1080	1
11	480	1
11	481	1
11	1089	1
11	1732	1
11	2539	1
11	994	1
11	2109	1
11	3418	1
11	1244	1
12	1193	1
12	1198	1
12	593	1
12	3897	1
12	2804	1
12	919	1
12	923	1
12	858	1
12	3658	1
12	111	1
12	1221	1
12	3265	1
12	1303	1
12	999	1
13	1259	1
13	589	1
13	1331	1
13	1262	1
13	1196	1
13	590	1
13	1197	1
13	736	1
13	1198	1
13	593	1
13	2571	1
13	318	1
13	1356	1
13	1287	1
13	329	1
13	2161	1
13	1291	1
13	3479	1
13	260	1
13	1372	1
13	1374	1
13	919	1
13	2686	1
13	1527	1
13	780	1
13	421	1
13	296	1
13	1544	1
13	50	1
13	1127	1
13	527	1
13	1204	1
13	2370	1
13	1210	1
13	1580	1
13	110	1
13	2028	1
13	480	1
13	1097	1
13	2046	1
14	2997	1
14	1263	1
14	2731	1
14	3033	1
14	2686	1
14	2762	1
14	2692	1
14	3578	1
14	296	1
14	2920	1
14	3081	1
14	1225	1
14	2396	1
15	3421	1
15	648	1
15	141	1
15	3798	1
15	2706	1
15	2707	1
15	2490	1
15	1909	1
15	2567	1
15	3298	1
15	3005	1
15	6	1
15	805	1
15	1193	1
15	3510	1
15	1196	1
15	1198	1
15	593	1
15	2571	1
15	300	1
15	161	1
15	1923	1
15	318	1
15	1422	1
15	3461	1
15	3108	1
15	832	1
15	260	1
15	3113	1
15	266	1
15	1370	1
15	3624	1
15	2826	1
15	2683	1
15	3489	1
15	344	1
15	1527	1
15	2762	1
15	2694	1
15	1892	1
15	3499	1
15	1968	1
15	356	1
15	2268	1
15	1466	1
15	1396	1
15	2840	1
15	2841	1
15	2916	1
15	500	1
15	3578	1
15	364	1
15	1610	1
15	367	1
15	47	1
15	3147	1
15	3148	1
15	1619	1
15	3723	1
15	2858	1
15	50	1
15	3155	1
15	1625	1
15	1487	1
15	524	1
15	2501	1
15	527	1
15	457	1
15	2433	1
15	1704	1
15	2000	1
15	2001	1
15	2006	1
15	539	1
15	73	1
15	3174	1
15	3176	1
15	3178	1
15	104	1
15	1210	1
15	3753	1
15	1213	1
15	3256	1
15	110	1
15	2389	1
15	2028	1
15	553	1
15	480	1
15	628	1
15	3408	1
15	1804	1
15	1805	1
15	2394	1
15	2396	1
15	1597	1
15	1092	1
15	1810	1
15	1672	1
15	2115	1
16	1682	1
16	1269	1
16	2572	1
16	2724	1
16	2581	1
16	2683	1
16	2761	1
16	2699	1
16	2355	1
16	2369	1
16	3175	1
16	2394	1
16	2975	1
17	1179	1
17	2553	1
17	3793	1
17	1253	1
17	720	1
17	1185	1
17	3503	1
17	589	1
17	1909	1
17	223	1
17	3006	1
17	1408	1
17	3879	1
17	1265	1
17	1193	1
17	3510	1
17	1196	1
17	590	1
17	2640	1
17	593	1
17	595	1
17	2571	1
17	300	1
17	3375	1
17	235	1
17	162	1
17	163	1
17	164	1
17	2140	1
17	1343	1
17	1270	1
17	1274	1
17	741	1
17	1921	1
17	3527	1
17	1923	1
17	2657	1
17	316	1
17	318	1
17	319	1
17	247	1
17	1356	1
17	750	1
17	1284	1
17	1358	1
17	2660	1
17	2661	1
17	2662	1
17	2664	1
17	3033	1
17	2093	1
17	3471	1
17	260	1
17	2311	1
17	3114	1
17	2173	1
17	198	1
17	913	1
17	1374	1
17	1376	1
17	3624	1
17	2752	1
17	1019	1
17	2321	1
17	1527	1
17	3700	1
17	924	1
17	3701	1
17	780	1
17	3703	1
17	2901	1
17	3704	1
17	2762	1
17	30	1
17	32	1
17	428	1
17	356	1
17	34	1
17	2407	1
17	2268	1
17	3713	1
17	2912	1
17	866	1
17	3717	1
17	2916	1
17	3576	1
17	3578	1
17	1610	1
17	293	1
17	3070	1
17	1614	1
17	296	1
17	3147	1
17	3148	1
17	1617	1
17	942	1
17	3658	1
17	2858	1
17	50	1
17	446	1
17	3156	1
17	2355	1
17	2282	1
17	2287	1
17	2288	1
17	2289	1
17	1127	1
17	1129	1
17	3300	1
17	2501	1
17	1997	1
17	527	1
17	454	1
17	529	1
17	457	1
17	1704	1
17	1635	1
17	1200	1
17	3745	1
17	968	1
17	1206	1
17	1069	1
17	3246	1
17	76	1
17	3175	1
17	2377	1
17	2010	1
17	2011	1
17	3751	1
17	1210	1
17	3827	1
17	1213	1
17	1214	1
17	1215	1
17	610	1
17	541	1
17	1077	1
17	3256	1
17	2527	1
17	2455	1
17	1653	1
17	1580	1
17	110	1
17	2529	1
17	1729	1
17	1584	1
17	2021	1
17	2028	1
17	3699	1
17	480	1
17	628	1
17	3267	1
17	2396	1
17	1594	1
17	1301	1
17	2105	1
17	707	1
17	3417	1
17	2542	1
17	3418	1
17	1748	1
17	3927	1
17	1240	1
17	2116	1
17	2117	1
17	2046	1
17	2985	1
18	2987	1
18	2989	1
18	2622	1
18	648	1
18	2628	1
18	1682	1
18	1683	1
18	1688	1
18	3793	1
18	2993	1
18	1185	1
18	1259	1
18	586	1
18	1907	1
18	588	1
18	589	1
18	1	1
18	158	1
18	2137	1
18	1408	1
18	2139	1
18	1193	1
18	1196	1
18	590	1
18	1197	1
18	1198	1
18	592	1
18	594	1
18	595	1
18	596	1
18	3448	1
18	2573	1
18	302	1
18	232	1
18	163	1
18	2140	1
18	1411	1
18	2141	1
18	2143	1
18	1271	1
18	1274	1
18	741	1
18	1275	1
18	2078	1
18	313	1
18	1784	1
18	249	1
18	2080	1
18	2081	1
18	2082	1
18	2083	1
18	1282	1
18	2085	1
18	1357	1
18	2087	1
18	2089	1
18	2739	1
18	3396	1
18	3397	1
18	3398	1
18	3399	1
18	1500	1
18	3034	1
18	3108	1
18	2161	1
18	2090	1
18	902	1
18	1291	1
18	2167	1
18	2096	1
18	838	1
18	1873	1
18	3479	1
18	10	1
18	260	1
18	261	1
18	262	1
18	17	1
18	2248	1
18	1378	1
18	919	1
18	2826	1
18	778	1
18	412	1
18	1956	1
18	2686	1
18	3489	1
18	26	1
18	920	1
18	1527	1
18	3703	1
18	1387	1
18	3704	1
18	3633	1
18	3635	1
18	1022	1
18	1960	1
18	3639	1
18	2764	1
18	1962	1
18	1025	1
18	3494	1
18	421	1
18	1028	1
18	1029	1
18	1967	1
18	1968	1
18	353	1
18	34	1
18	2336	1
18	288	1
18	2193	1
18	2194	1
18	2268	1
18	1396	1
18	1032	1
18	1033	1
18	3578	1
18	364	1
18	292	1
18	44	1
18	2414	1
18	367	1
18	296	1
18	48	1
18	1617	1
18	940	1
18	3723	1
18	2858	1
18	50	1
18	2355	1
18	2797	1
18	527	1
18	1702	1
18	2291	1
18	2294	1
18	1639	1
18	2000	1
18	2002	1
18	1200	1
18	1201	1
18	2005	1
18	969	1
18	2872	1
18	1207	1
18	2947	1
18	2948	1
18	531	1
18	1711	1
18	2370	1
18	3247	1
18	1643	1
18	3175	1
18	2375	1
18	3751	1
18	1210	1
18	2951	1
18	1215	1
18	2018	1
18	2019	1
18	1073	1
18	2959	1
18	616	1
18	3252	1
18	1721	1
18	475	1
18	3255	1
18	1580	1
18	110	1
18	1654	1
18	1587	1
18	2020	1
18	2021	1
18	2028	1
18	551	1
18	555	1
18	1089	1
18	3260	1
18	1805	1
18	3269	1
18	2394	1
18	2100	1
18	2105	1
18	1234	1
18	1094	1
18	1097	1
18	2542	1
18	2616	1
18	1678	1
18	2115	1
18	1240	1
18	2116	1
18	1242	1
18	1246	1
19	2987	1
19	2989	1
19	2622	1
19	1682	1
19	1756	1
19	1321	1
19	3863	1
19	3793	1
19	2991	1
19	720	1
19	2993	1
19	1258	1
19	2700	1
19	1259	1
19	1188	1
19	2707	1
19	588	1
19	589	1
19	2638	1
19	1909	1
19	223	1
19	1	1
19	3948	1
19	1407	1
19	1261	1
19	2139	1
19	1265	1
19	1339	1
19	1193	1
19	733	1
19	3510	1
19	1196	1
19	1197	1
19	1198	1
19	592	1
19	593	1
19	2716	1
19	2717	1
19	2644	1
19	2571	1
19	596	1
19	1918	1
19	1772	1
19	2648	1
19	165	1
19	1270	1
19	1275	1
19	2078	1
19	1277	1
19	1278	1
19	3527	1
19	318	1
19	1350	1
19	2080	1
19	2085	1
19	1356	1
19	2087	1
19	3461	1
19	2599	1
19	329	1
19	1291	1
19	2746	1
19	330	1
19	10	1
19	3114	1
19	17	1
19	1370	1
19	1372	1
19	1374	1
19	919	1
19	3624	1
19	2683	1
19	2687	1
19	2321	1
19	2324	1
19	1387	1
19	3633	1
19	3635	1
19	858	1
19	785	1
19	2762	1
19	3638	1
19	2836	1
19	1961	1
19	3639	1
19	2692	1
19	420	1
19	2694	1
19	1029	1
19	32	1
19	356	1
19	2841	1
19	3717	1
19	2918	1
19	1036	1
19	47	1
19	940	1
19	1982	1
19	2858	1
19	2423	1
19	3081	1
19	377	1
19	3082	1
19	2355	1
19	2860	1
19	3596	1
19	1994	1
19	380	1
19	1997	1
19	2502	1
19	2366	1
19	2000	1
19	2001	1
19	2002	1
19	3744	1
19	1206	1
19	2947	1
19	2948	1
19	2949	1
19	3174	1
19	1645	1
19	1573	1
19	2376	1
19	1210	1
19	3752	1
19	1215	1
19	1219	1
19	1073	1
19	2959	1
19	1148	1
19	1722	1
19	2454	1
19	1580	1
19	110	1
19	111	1
19	1220	1
19	2028	1
19	480	1
19	3264	1
19	2394	1
19	1307	1
19	1234	1
19	2976	1
20	648	1
20	589	1
20	2641	1
20	1912	1
20	2571	1
20	3527	1
20	1923	1
20	1371	1
20	1527	1
20	3578	1
20	47	1
20	1617	1
20	2858	1
20	457	1
20	70	1
20	3753	1
20	110	1
20	2028	1
20	1240	1
21	2700	1
21	3000	1
21	2800	1
21	3704	1
21	3745	1
21	1210	1
22	2987	1
22	1253	1
22	3868	1
22	3869	1
22	2997	1
22	1259	1
22	585	1
22	589	1
22	223	1
22	1261	1
22	2064	1
22	2138	1
22	2139	1
22	1265	1
22	733	1
22	1196	1
22	1198	1
22	2716	1
22	2141	1
22	2072	1
22	1270	1
22	671	1
22	818	1
22	1921	1
22	3526	1
22	3527	1
22	678	1
22	318	1
22	1282	1
22	1358	1
22	1288	1
22	3608	1
22	180	1
22	1799	1
22	3033	1
22	2161	1
22	1291	1
22	908	1
22	2746	1
22	16	1
22	910	1
22	1517	1
22	2174	1
22	2249	1
22	771	1
22	1884	1
22	3052	1
22	2324	1
22	2189	1
22	784	1
22	858	1
22	2762	1
22	1967	1
22	32	1
22	429	1
22	2265	1
22	2193	1
22	1391	1
22	2195	1
22	1394	1
22	2916	1
22	2918	1
22	1034	1
22	1036	1
22	3578	1
22	368	1
22	47	1
22	2348	1
22	2858	1
22	1047	1
22	3660	1
22	3661	1
22	3809	1
22	2791	1
22	1127	1
22	2795	1
22	1994	1
22	380	1
22	3160	1
22	2291	1
22	1200	1
22	2005	1
22	1136	1
22	532	1
22	608	1
22	70	1
22	3174	1
22	1573	1
22	2011	1
22	1214	1
22	1215	1
22	610	1
22	543	1
22	81	1
22	3253	1
22	110	1
22	111	1
22	1584	1
22	1222	1
22	1225	1
22	1080	1
22	3698	1
22	555	1
22	1089	1
22	485	1
22	1732	1
22	2391	1
22	95	1
22	2395	1
22	3917	1
22	2542	1
22	1673	1
22	1747	1
22	1748	1
22	1676	1
22	1240	1
22	2046	1
22	1247	1
23	1249	1
23	648	1
23	2628	1
23	3793	1
23	2054	1
23	720	1
23	2997	1
23	1258	1
23	3505	1
23	3435	1
23	589	1
23	1690	1
23	3000	1
23	1	1
23	2064	1
23	1265	1
23	3510	1
23	1267	1
23	1196	1
23	2712	1
23	2640	1
23	1912	1
23	593	1
23	3952	1
23	2148	1
23	674	1
23	3527	1
23	2726	1
23	2657	1
23	1356	1
23	750	1
23	2599	1
23	3104	1
23	1500	1
23	3032	1
23	3108	1
23	2160	1
23	3471	1
23	260	1
23	2311	1
23	16	1
23	196	1
23	1517	1
23	911	1
23	198	1
23	2174	1
23	1376	1
23	1953	1
23	1958	1
23	21	1
23	3052	1
23	1527	1
23	3700	1
23	780	1
23	2901	1
23	858	1
23	2762	1
23	3638	1
23	2692	1
23	1965	1
23	32	1
23	39	1
23	1396	1
23	866	1
23	2916	1
23	2917	1
23	3576	1
23	1036	1
23	3578	1
23	45	1
23	296	1
23	2858	1
23	50	1
23	52	1
23	377	1
23	1625	1
23	2289	1
23	3809	1
23	1127	1
23	1129	1
23	1994	1
23	2797	1
23	2000	1
23	3740	1
23	1204	1
23	968	1
23	2009	1
23	2948	1
23	608	1
23	70	1
23	1573	1
23	2011	1
23	2012	1
23	1215	1
23	610	1
23	1218	1
23	1073	1
23	541	1
23	1077	1
23	2527	1
23	2454	1
23	2528	1
23	2455	1
23	1580	1
23	1221	1
23	1222	1
23	1223	1
23	2968	1
23	3698	1
23	551	1
23	3699	1
23	2600	1
23	480	1
23	1089	1
23	3265	1
23	2395	1
23	2100	1
23	3770	1
23	2108	1
23	1306	1
23	1234	1
23	1097	1
23	493	1
23	2542	1
23	2617	1
23	1748	1
23	1240	1
23	3786	1
23	2985	1
24	2987	1
24	3424	1
24	1259	1
24	3361	1
24	585	1
24	3000	1
24	153	1
24	2132	1
24	2064	1
24	1263	1
24	1265	1
24	1193	1
24	590	1
24	1197	1
24	1198	1
24	2640	1
24	592	1
24	593	1
24	2716	1
24	597	1
24	3448	1
24	303	1
24	1777	1
24	2144	1
24	2145	1
24	1270	1
24	3526	1
24	2657	1
24	318	1
24	175	1
24	2081	1
24	1358	1
24	1288	1
24	2301	1
24	3104	1
24	3039	1
24	902	1
24	1291	1
24	1296	1
24	3471	1
24	2671	1
24	260	1
24	261	1
24	2243	1
24	1441	1
24	2245	1
24	912	1
24	2248	1
24	1377	1
24	919	1
24	3552	1
24	2683	1
24	2757	1
24	1958	1
24	1959	1
24	3129	1
24	920	1
24	858	1
24	2836	1
24	2692	1
24	1968	1
24	425	1
24	2406	1
24	2407	1
24	1535	1
24	1394	1
24	2915	1
24	2918	1
24	3210	1
24	364	1
24	3072	1
24	296	1
24	2858	1
24	50	1
24	3081	1
24	2352	1
24	953	1
24	2791	1
24	2795	1
24	1057	1
24	2797	1
24	527	1
24	1704	1
24	1633	1
24	1635	1
24	1569	1
24	608	1
24	468	1
24	3175	1
24	1213	1
24	3685	1
24	1073	1
24	1079	1
24	3254	1
24	1580	1
24	110	1
24	1220	1
24	1221	1
24	1225	1
24	2028	1
24	3699	1
24	1663	1
24	2396	1
24	2100	1
24	1230	1
24	1307	1
24	1090	1
24	1094	1
24	1674	1
24	1247	1
25	2987	1
25	2628	1
25	3793	1
25	2709	1
25	2490	1
25	223	1
25	150	1
25	1196	1
25	2712	1
25	1198	1
25	2716	1
25	1917	1
25	1270	1
25	1921	1
25	1356	1
25	688	1
25	1291	1
25	2676	1
25	260	1
25	3114	1
25	1372	1
25	1374	1
25	1376	1
25	3623	1
25	2324	1
25	2253	1
25	780	1
25	2692	1
25	3717	1
25	3578	1
25	1610	1
25	3156	1
25	1129	1
25	2501	1
25	2502	1
25	1704	1
25	1639	1
25	3745	1
25	3174	1
25	1573	1
25	2011	1
25	2012	1
25	1210	1
25	3753	1
25	546	1
25	1653	1
25	1580	1
25	2028	1
25	480	1
25	2541	1
25	1676	1
26	1179	1
26	1682	1
26	3502	1
26	1259	1
26	3506	1
26	3360	1
26	3361	1
26	1833	1
26	5	1
26	7	1
26	804	1
26	1265	1
26	3441	1
26	597	1
26	1917	1
26	161	1
26	168	1
26	2146	1
26	3526	1
26	1784	1
26	318	1
26	2081	1
26	2802	1
26	3101	1
26	252	1
26	902	1
26	3614	1
[truncated: 998,000+ more rows]
