# Supplementary material for: Collaborative filtering based on GNN with attribute fusion and broad attention
Source: PeerJ Comput Sci. 2025 Feb 25;11:e2706. doi: 10.7717/peerj-cs.2706 (PMC11888940; doi:10.7717/peerj-cs.2706)
Supplement: Supplemental Information 1 [file peerj-cs-11-2706-s001.zip › data/taobao_implicit_ratings.csv]

212552	13	0
251948	13	0
560492	13	0
251948	13	0
826763	38	0
68522	49	0
68522	49	0
183387	60	0
183387	60	0
183387	60	0
494196	64	0
190272	102	0
284898	102	0
411417	102	0
411417	102	0
627181	102	0
627181	102	0
627181	102	0
369956	102	0
671611	102	0
671611	102	0
671611	102	0
922363	102	0
922363	102	0
922363	102	0
802319	102	0
802319	102	0
115659	102	0
828144	102	0
254267	102	0
811053	102	0
867860	102	0
867860	102	0
1030522	102	0
828144	102	0
1057538	116	0
78021	134	0
472571	136	0
472571	136	0
348833	136	0
78021	138	0
34352	148	0
1107253	157	0
152932	157	0
830538	161	0
830538	161	0
724277	173	0
1057627	191	0
725207	199	0
230954	212	0
898386	212	0
898386	212	0
898386	212	1
685808	212	0
595453	212	0
542057	213	0
643620	243	0
631585	247	0
492921	262	0
127370	262	0
318082	267	0
843529	277	0
195672	299	0
48393	308	0
1066307	312	0
546616	313	0
568394	313	0
960882	339	0
615205	343	0
658044	348	0
658044	348	0
658044	348	0
641663	358	0
610368	360	0
274526	363	0
257889	365	0
530864	367	0
841193	373	0
842542	381	0
593424	381	0
67184	388	0
78021	400	0
390494	447	1
85701	448	0
1123532	473	0
451040	473	0
388986	480	0
310937	480	0
189072	484	0
189072	484	0
662403	489	0
879277	518	0
879277	518	0
879277	518	0
92956	520	0
92956	520	0
429675	520	0
253796	520	0
308035	520	0
562818	520	0
562818	520	0
989024	520	0
562818	520	0
562818	520	0
604905	524	0
604905	524	0
836551	524	0
836551	524	0
401598	524	0
799581	532	0
472442	532	0
563600	538	0
1052394	538	0
1052394	538	0
467847	538	0
253002	538	0
544188	538	0
260016	538	0
1115653	553	1
1115653	553	0
1115653	553	0
246132	565	0
235870	565	0
513254	565	0
332634	572	0
1017302	591	0
644570	592	0
394915	592	0
644570	592	0
762326	592	0
698893	592	0
301001	592	0
118969	592	0
1049988	615	0
326033	616	0
301481	616	0
301481	616	0
301481	616	0
809650	616	0
596707	616	0
259259	616	0
596707	616	0
472440	616	0
596707	616	0
28276	616	0
118691	616	1
230954	616	0
1123695	616	0
344807	616	0
107154	616	0
819520	616	0
43849	623	0
659628	623	0
646306	623	0
646306	623	0
646306	623	0
1126724	634	0
231047	643	0
1117566	643	0
665564	643	0
314873	658	0
222353	658	0
249545	671	0
480566	671	0
529160	671	0
343674	671	0
166825	671	0
932114	671	0
16913	671	0
932114	671	0
551180	671	0
473623	711	0
668144	726	0
794330	726	0
794330	726	0
114230	728	0
576968	733	0
43176	733	0
390415	733	0
403860	733	0
1045626	733	0
403860	733	0
990521	736	0
114230	736	0
700443	736	0
100169	736	0
329539	736	0
782399	744	0
1084827	746	0
470440	746	0
600256	746	0
12544	746	0
576990	755	0
576990	755	0
1083241	765	0
1083241	765	0
837778	765	0
931912	765	1
1119079	765	0
672084	765	0
1104632	765	0
38661	767	0
338958	767	1
67770	767	1
350822	767	0
932593	767	0
537640	767	0
435370	767	0
480925	767	0
480925	767	0
480925	767	0
429012	767	0
427175	767	0
554751	767	0
453819	767	0
453819	767	0
326254	767	0
682940	767	0
896655	767	0
856521	767	0
33082	767	0
657116	767	0
687858	767	0
661416	767	0
190052	767	0
309192	767	0
700517	767	0
1000329	767	0
651736	767	0
687858	767	0
9233	767	0
9233	767	0
198870	767	0
427101	767	0
427101	767	0
427101	767	0
9233	767	0
315023	767	0
9233	767	0
9233	767	0
9233	767	0
9233	767	0
9233	767	0
1060021	767	0
695597	767	0
562917	767	0
11443	767	0
1030207	767	0
253669	767	0
296400	767	0
633012	767	0
695597	767	0
479551	767	0
479551	767	0
695597	767	0
479551	767	0
695597	767	0
809650	767	0
9233	767	0
9233	767	0
32348	767	0
1089743	767	0
32348	767	0
32348	767	0
885262	767	0
803255	767	0
458585	767	0
32348	767	0
32348	767	0
245654	767	0
152720	767	0
664471	767	0
1011618	767	0
458585	767	0
458585	767	0
862369	767	0
504286	767	0
1117295	767	0
1117295	767	0
44994	767	0
458585	767	1
48529	767	0
1059855	767	0
128147	767	0
1117295	767	0
679249	767	0
658554	767	0
1117295	767	1
1089836	767	0
1115723	767	0
1059855	767	0
105259	767	0
553088	767	0
1059855	767	0
741121	767	0
64268	767	0
64268	767	0
458585	767	0
458585	767	0
1009497	767	0
458585	767	0
567000	767	0
147161	767	0
1084827	767	0
458585	767	0
862369	767	1
458585	767	0
368597	767	0
555949	767	0
368597	767	0
1118657	767	0
1118657	767	0
147161	767	0
862369	767	0
657278	767	0
862369	767	0
1118657	767	0
1118657	767	0
147161	767	0
1118657	767	0
48529	768	0
1010148	768	0
1010148	768	1
1010148	768	0
445412	768	0
1010148	768	0
166970	776	0
166970	776	0
44661	776	0
949164	776	0
43849	783	0
502903	783	0
15870	792	0
685804	848	0
685804	848	0
390494	853	0
181634	876	0
1076332	876	0
535708	890	0
720367	890	0
677083	890	0
1137803	890	0
928284	890	1
427822	910	0
877556	922	0
46329	922	0
981954	922	0
877556	922	0
46329	922	0
875539	922	0
875539	922	0
875539	922	0
875539	922	0
875539	922	0
875539	922	0
875539	922	0
875539	922	0
217790	925	0
763290	925	1
953166	953	0
1004972	953	0
541592	953	0
1074990	953	0
867646	964	0
366579	1017	0
713653	1017	0
883667	1038	0
690595	1039	0
690595	1039	0
1075916	1039	1
1075916	1039	0
1075916	1039	0
776518	1046	0
289567	1055	0
290451	1070	0
432055	1117	0
432055	1117	0
432055	1117	0
432055	1118	0
555949	1129	0
1000418	1130	0
1017302	1159	0
380207	1167	0
61449	1168	0
293759	1168	0
1067305	1173	0
572539	1196	0
1107807	1197	0
642585	1231	0
794330	1231	0
794330	1231	0
794330	1231	0
1087655	1231	0
570340	1231	0
438220	1231	0
381338	1231	0
54076	1247	0
563091	1257	0
563091	1257	1
347361	1269	0
827314	1280	0
827314	1280	0
63242	1282	0
182943	1283	0
249615	1283	0
1058909	1286	1
826763	1299	0
78021	1312	0
78021	1312	0
708004	1321	0
494196	1340	0
494196	1340	0
494196	1340	0
494196	1340	0
494196	1340	0
494196	1340	0
494196	1340	0
157193	1356	1
157193	1356	1
818946	1356	0
795952	1356	0
795952	1356	0
795952	1356	0
795952	1356	0
795952	1356	0
795952	1356	0
724277	1365	0
318082	1380	1
318082	1380	0
318082	1380	0
318082	1380	0
318082	1380	0
318082	1380	0
318082	1380	0
618235	1403	0
300953	1412	1
614007	1420	0
614007	1420	0
482593	1420	1
892820	1420	0
253796	1420	0
253796	1420	0
54664	1420	0
220960	1420	0
220960	1420	1
220960	1420	0
842893	1420	0
842893	1420	0
884670	1420	0
842893	1420	0
842893	1420	0
842893	1420	0
842893	1420	0
1104632	1423	0
796956	1434	0
796956	1434	0
48719	1443	0
428038	1444	0
427101	1445	0
427101	1445	0
444150	1447	0
444150	1447	0
698893	1447	0
555021	1457	1
555021	1457	0
1045439	1457	0
296595	1478	0
811280	1482	0
402587	1506	0
445412	1560	0
776057	1563	0
344807	1563	0
776057	1563	0
776057	1563	1
344807	1563	0
344807	1563	0
1085422	1594	0
353163	1612	0
398116	1612	0
1118608	1619	0
708137	1665	0
494786	1669	0
494786	1669	0
180315	1679	0
458174	1680	0
458174	1680	0
969515	1680	1
223927	1680	0
458174	1680	0
458174	1680	0
768147	1680	1
945655	1680	0
33551	1680	0
512272	1680	0
589535	1680	0
551596	1680	0
348833	1715	1
750820	1719	0
750820	1719	0
600256	1719	0
16554	1724	0
16554	1724	0
419382	1724	0
255628	1726	0
576990	1727	0
12544	1752	0
724277	1764	0
344647	1764	0
187449	1764	0
187449	1764	0
1005448	1770	0
1005448	1770	0
1005448	1770	1
1005448	1770	0
328234	1778	0
388651	1793	0
780821	1803	0
754518	1824	0
721536	1837	0
795952	1837	0
795952	1837	0
1108543	1854	0
1108543	1854	0
879277	1862	0
682327	1887	0
595692	1887	0
566080	1887	0
768764	1887	0
638539	1898	0
740075	1986	0
246468	2007	0
789694	2007	0
867860	2016	0
476517	2016	0
826763	2038	0
936546	2038	0
76115	2038	0
1137065	2042	0
1109278	2050	0
1113267	2052	0
864176	2055	0
56201	2055	0
189185	2060	0
687778	2067	0
166733	2075	0
397505	2127	0
267150	2134	0
562818	2134	0
97204	2134	1
631585	2136	0
631585	2142	0
862369	2142	0
1117295	2142	0
189072	2143	0
1111647	2153	0
142629	2153	0
522820	2153	0
230380	2161	0
538049	2163	0
471850	2163	0
183001	2163	0
183001	2163	0
183001	2163	0
881244	2189	0
97069	2189	0
120235	2189	0
791720	2189	0
605503	2204	0
1085422	2224	0
1085422	2224	0
1085422	2224	1
826763	2227	0
856553	2288	0
856553	2288	0
856553	2288	0
237443	2292	0
168159	2300	0
874154	2305	0
794330	2307	0
794330	2307	0
282960	2322	0
1060021	2349	1
1060021	2349	1
1051836	2351	0
66784	2351	0
256160	2366	0
535708	2374	0
318082	2418	0
318082	2418	0
318082	2418	0
318082	2418	0
318082	2418	0
318082	2418	0
318082	2419	0
318082	2419	0
318082	2419	0
318082	2419	0
318082	2419	0
318082	2419	0
318082	2419	0
318082	2419	0
318082	2423	0
318082	2423	0
318082	2423	0
318082	2423	0
318082	2423	0
612066	2435	0
1049988	2435	0
227780	2435	0
1010643	2458	0
1010643	2458	0
856553	2462	0
156999	2491	0
617872	2502	0
100183	2502	0
657154	2503	0
569318	2503	1
133732	2503	0
569318	2503	0
133732	2503	0
569318	2503	0
569318	2503	0
101571	2503	0
845536	2503	0
897798	2503	0
415200	2504	1
415200	2504	0
742469	2504	0
415200	2504	0
415200	2504	0
953166	2529	0
284955	2529	0
612794	2529	0
531688	2529	0
531688	2529	0
1070809	2529	1
115045	2529	0
115045	2529	0
93279	2529	0
612794	2529	0
612794	2529	0
792273	2529	0
792273	2529	0
498783	2529	0
34352	2529	0
507275	2529	0
507275	2529	0
507275	2529	0
34352	2529	0
34352	2529	0
34352	2529	0
875539	2542	0
587999	2544	0
1999	2564	0
907977	2568	0
776432	2571	0
447722	2571	0
776432	2571	0
776432	2571	0
295292	2571	0
851967	2608	0
839915	2622	0
999379	2636	0
999379	2636	0
999379	2636	1
78021	2649	0
353606	2650	0
97415	2658	0
279311	2675	0
279311	2675	0
995732	2675	0
1028863	2675	0
166424	2683	0
387456	2717	0
458262	2717	0
1005448	2717	0
387456	2717	0
743668	2717	0
743668	2717	0
604025	2717	0
249615	2717	0
1035989	2717	0
645286	2717	0
568394	2718	0
1035989	2718	0
416013	2718	0
387456	2718	0
743668	2718	0
879277	2718	0
879277	2718	0
879277	2718	0
587999	2718	0
469383	2718	0
879277	2718	0
387456	2718	0
387456	2718	0
743668	2718	0
387456	2718	0
879277	2718	0
425795	2718	0
743668	2718	0
879277	2718	0
66784	2753	0
66784	2753	0
141216	2764	0
141216	2764	0
494196	2782	0
1028863	2784	0
1028863	2784	0
416213	2798	0
416213	2798	0
416213	2798	0
762326	2811	0
220002	2820	0
1108543	2829	0
457858	2834	1
753692	2887	0
816971	2899	0
774676	2901	0
563091	2901	0
588904	2901	0
78021	2929	0
78021	2931	0
570340	2935	0
390494	2971	0
390494	2971	1
847628	2984	0
1108543	2987	0
318082	3019	0
318082	3019	0
318082	3019	0
318082	3019	0
572539	3019	0
487173	3019	0
773312	3033	0
1117566	3039	0
1117566	3039	0
1117566	3039	0
1117566	3039	0
1117566	3039	0
1117566	3039	0
1117566	3039	1
1029859	3041	0
976808	3045	0
976808	3045	0
740114	3046	0
251895	3046	0
251895	3046	0
721191	3056	0
645753	3059	0
622895	3062	0
468208	3062	0
402805	3062	0
743668	3092	0
469383	3092	0
879277	3092	0
879277	3092	1
879277	3092	0
387456	3092	0
879277	3092	1
879277	3092	0
879277	3092	0
743668	3092	0
647880	3095	0
572539	3098	0
430521	3107	0
435370	3107	0
248187	3107	0
78021	3110	0
78021	3110	0
249452	3137	0
114047	3137	0
392487	3140	0
572539	3145	0
664471	3166	0
1117566	3171	0
1117566	3171	0
572539	3172	0
708004	3187	0
381338	3187	0
708004	3187	1
708004	3187	0
647048	3187	0
283666	3192	0
359440	3192	0
728043	3192	0
728043	3192	0
1115979	3192	0
714932	3192	0
484076	3192	0
502002	3192	0
1138134	3192	0
502002	3192	0
502002	3192	0
502002	3192	0
752541	3192	0
644411	3202	0
504696	3202	0
164076	3202	0
643668	3202	0
504696	3202	0
374830	3205	0
978259	3206	0
115127	3207	0
115127	3207	0
115127	3207	0
115127	3207	0
115127	3207	0
708871	3207	0
274886	3207	0
44093	3225	0
612801	3232	0
612801	3232	0
534918	3233	0
262236	3233	0
1138134	3233	0
243085	3249	0
876906	3249	0
1052398	3249	0
949164	3249	0
949164	3249	0
949164	3249	1
949164	3249	0
949164	3249	0
949164	3249	0
949164	3249	1
949164	3249	1
1113029	3250	0
900928	3250	0
414354	3250	0
972097	3254	0
34352	3254	0
972097	3254	0
34352	3254	0
34352	3254	0
34352	3254	0
34352	3254	0
34352	3254	0
34352	3254	0
320208	3260	0
494750	3260	0
885927	3260	0
465719	3265	0
443173	3265	1
336765	3300	0
862369	3300	0
902950	3313	0
408609	3313	0
946802	3313	1
408609	3313	0
68522	3323	0
299936	3342	0
182413	3342	0
1096930	3344	0
417110	3345	0
417110	3345	0
417110	3345	1
1045439	3345	0
473204	3348	0
588904	3349	0
257417	3350	0
687677	3350	1
1076130	3378	0
30873	3389	0
494196	3451	0
494196	3451	0
494196	3451	0
494196	3451	0
494196	3451	0
494196	3451	0
494196	3451	0
494196	3457	0
494196	3457	0
494196	3457	0
1133928	3461	0
587241	3461	0
921169	3465	0
979587	3465	0
644570	3472	0
841560	3472	0
754518	3478	0
54076	3478	0
617631	3478	0
616215	3478	0
767631	3486	1
257889	3489	0
544188	3496	0
544188	3496	0
1082568	3516	0
878916	3530	0
878767	3533	0
588904	3533	1
1093312	3535	0
685804	3535	0
647880	3540	0
156999	3588	0
969585	3606	0
969585	3606	0
1108543	3606	0
1108543	3606	0
932593	3608	0
1025180	3610	0
163493	3610	1
432055	3618	0
782399	3623	0
782399	3623	0
561598	3623	1
390932	3641	0
315023	3641	0
243784	3642	0
780821	3648	0
749757	3654	0
588306	3654	0
318082	3667	0
318082	3667	0
572539	3667	0
765797	3680	0
180315	3710	0
522064	3710	0
522064	3710	0
445412	3723	0
979587	3723	0
189185	3725	0
608567	3725	0
608567	3725	0
608567	3725	0
368621	3725	0
541388	3725	1
541388	3725	0
900928	3725	0
776432	3757	0
168056	3766	0
13071	3766	0
1037800	3778	0
906581	3779	0
906581	3779	1
906581	3782	1
214532	3782	0
910443	3782	0
1045439	3791	0
432055	3791	0
523860	3792	0
1104969	3792	0
107483	3795	0
380988	3798	0
752150	3849	0
952469	3849	0
952469	3849	0
1114225	3849	0
687677	3849	0
808971	3849	0
752150	3849	0
118271	3849	0
773312	3854	0
471818	3868	0
332634	3872	1
995732	3879	0
760037	3908	0
780821	3908	0
780821	3908	0
780821	3908	0
915425	3908	0
915425	3908	0
915425	3908	0
1045439	3910	0
612801	3911	0
799335	3914	0
445412	3928	0
445412	3928	0
5768	3945	0
515671	3946	0
245654	3980	0
5768	4004	0
5768	4004	1
662403	4007	0
37817	4021	0
329887	4034	0
329887	4034	0
329887	4034	0
504696	4042	0
355710	4044	0
73314	4044	0
690112	4044	0
357674	4044	0
392316	4053	0
492921	4053	0
398709	4059	0
641217	4059	0
515671	4072	0
515671	4072	0
515671	4072	0
541388	4091	0
100183	4094	0
1107807	4098	0
938381	4098	0
474804	4119	0
875539	4128	0
274037	4144	0
555021	4146	0
555021	4146	0
555021	4146	0
427101	4151	0
1141458	4151	0
427101	4151	0
427101	4151	0
535511	4153	0
535511	4153	0
154340	4164	0
1116333	4178	0
114230	4184	0
114230	4184	0
780821	4185	0
469697	4194	0
432055	4196	0
432055	4196	0
432055	4196	0
1140697	4196	0
114047	4196	0
310579	4203	0
1110411	4230	0
976808	4234	0
750410	4273	0
427101	4275	0
546829	4275	0
114230	4301	0
114230	4301	0
114230	4301	0
68522	4301	0
315509	4303	0
1107008	4311	0
161867	4311	0
674142	4329	0
575542	4345	0
504696	4366	0
504696	4366	0
504696	4366	0
589867	4370	0
307117	4370	1
307117	4370	0
141216	4378	0
141216	4378	0
509396	4382	0
961515	4382	0
1104896	4418	0
292566	4426	0
360638	4461	0
856553	4467	0
374830	4478	0
640059	4485	0
517723	4486	0
878767	4507	0
321760	4515	0
949164	4520	0
159018	4526	0
681133	4527	0
1075257	4528	0
143281	4537	0
246000	4537	0
246000	4537	0
1085422	4564	0
246132	4587	0
246132	4587	0
246132	4587	0
246132	4587	0
402587	4587	0
686341	4592	0
255628	4594	0
391217	4600	0
403098	4600	0
925875	4600	0
560492	4600	0
92578	4603	0
399466	4603	0
399466	4603	0
399466	4603	0
399466	4603	0
1010344	4642	0
1010344	4642	0
617872	4642	0
1092183	4642	1
809650	4650	0
445412	4656	0
899097	4661	1
899097	4661	0
318082	4666	0
494196	4673	0
827314	4677	0
827314	4677	0
827314	4677	0
827314	4677	0
827314	4677	0
827314	4677	0
827314	4677	0
447722	4677	0
210454	4677	0
494196	4686	0
66803	4727	0
689806	4727	0
691209	4727	0
66803	4727	0
246132	4727	0
246132	4727	0
246132	4727	0
608239	4727	0
246132	4727	0
522820	4727	0
323309	4727	0
489598	4727	0
323309	4727	0
1035989	4727	0
323309	4727	0
74804	4742	0
612113	4748	1
832156	4748	0
1076130	4748	0
974872	4748	0
695558	4748	0
446100	4748	0
832156	4748	0
315023	4748	0
832156	4748	0
572539	4754	0
1104969	4776	0
523860	4776	0
78021	4783	0
1091241	4788	0
730705	4788	0
985917	4788	0
985917	4788	0
1069034	4788	0
560890	4788	0
560890	4788	0
453915	4788	0
892550	4788	0
553722	4788	0
985917	4788	0
553722	4788	0
560492	4788	0
985917	4788	0
570285	4788	0
634143	4788	0
218306	4788	0
407886	4788	0
634143	4788	0
157378	4788	0
260800	4788	0
634143	4788	0
634143	4788	0
634143	4788	0
658336	4788	0
458523	4788	0
157378	4788	0
544779	4788	0
390892	4788	0
671740	4788	0
58621	4788	0
657116	4788	0
612439	4788	0
795952	4788	0
470440	4788	0
172121	4788	0
56237	4788	0
446100	4812	0
494196	4815	0
494196	4815	0
928284	4816	0
928284	4816	0
396867	4816	0
929999	4816	0
323309	4840	0
678445	4849	0
54548	4859	0
85831	4869	0
85831	4869	0
347361	4877	0
1124979	4879	0
541388	4887	0
44802	4887	0
17908	4891	0
171808	4892	0
13607	4892	0
257242	4908	0
101874	4909	0
1030779	4916	0
1030779	4916	0
1045439	4934	0
376037	4983	0
811280	4983	0
270245	4993	0
446324	4993	0
376037	4996	0
1116333	5001	0
85831	5001	0
85831	5001	0
85831	5001	0
85831	5001	0
85831	5001	0
85831	5001	0
85831	5001	0
85831	5001	0
85831	5001	0
85831	5001	0
85831	5001	0
212552	5027	0
1128717	5027	0
1007554	5027	0
995732	5027	0
493356	5027	0
494196	5027	0
494196	5027	0
494196	5027	0
494196	5027	0
494196	5027	0
1137065	5028	0
3277	5035	0
694307	5043	0
795952	5047	0
795952	5047	0
795952	5047	0
472442	5063	0
472442	5063	0
679249	5063	0
679249	5063	0
679249	5063	0
782399	5063	0
1139434	5063	0
1070894	5063	0
904049	5063	0
1025723	5073	0
118527	5076	0
812541	5076	0
98450	5076	0
795952	5082	0
795952	5082	0
795952	5082	0
795952	5082	0
1028863	5082	0
472442	5082	0
1117566	5107	0
1117566	5107	0
1117566	5107	0
1117566	5107	0
1117566	5107	0
1117566	5107	0
1141458	5124	0
695597	5142	0
517723	5152	0
517723	5152	0
448723	5164	0
945118	5168	0
945118	5168	1
1121745	5168	0
1121745	5168	0
1121745	5168	1
979674	5185	0
1028248	5187	0
1130821	5187	0
1130821	5187	1
1130821	5187	0
1096948	5187	0
1130821	5187	0
1037800	5200	0
877023	5207	0
877023	5207	0
522568	5219	0
889772	5231	0
937671	5236	0
937671	5236	0
1073777	5241	0
830188	5242	0
185771	5242	0
305217	5242	0
305217	5242	0
623618	5243	1
961515	5243	0
546829	5247	0
451040	5249	0
318082	5250	0
318082	5250	0
318082	5250	0
917191	5263	0
917191	5263	0
917191	5263	0
917191	5263	0
917191	5263	1
483486	5272	0
782462	5272	0
85831	5275	0
970569	5275	0
970569	5275	0
672085	5275	0
556985	5277	0
556985	5277	0
646737	5282	0
485072	5282	0
485072	5282	0
130811	5282	0
130811	5282	0
130811	5282	0
750820	5282	0
750820	5282	0
355710	5282	0
674142	5282	0
674142	5282	0
750820	5282	0
750820	5282	0
992451	5282	0
841560	5282	0
841560	5282	0
130811	5282	1
711007	5282	0
1021517	5282	0
600256	5282	1
646737	5282	0
26255	5282	0
694442	5282	0
458353	5282	0
682327	5282	0
323176	5287	0
449162	5288	0
568394	5288	0
1017502	5312	0
348254	5324	0
78021	5329	0
396867	5336	1
396867	5336	1
396867	5336	0
336765	5336	0
403489	5336	0
784967	5336	0
848152	5336	0
336765	5336	0
336765	5336	0
336765	5336	0
321777	5336	0
658336	5336	0
908028	5336	0
128194	5336	0
25884	5336	0
970230	5336	0
128194	5336	0
336765	5336	0
189293	5336	0
25884	5336	0
323309	5336	0
826763	5336	0
826763	5336	0
826763	5336	0
465803	5336	0
139382	5336	0
139382	5336	0
826763	5336	0
867860	5336	0
826763	5336	0
555021	5336	0
971298	5336	0
862369	5336	0
242757	5336	0
242757	5336	0
374830	5336	0
787826	5336	0
374830	5336	1
787826	5336	0
374830	5336	0
374830	5336	0
487173	5339	0
795952	5344	0
118527	5351	0
606651	5352	0
606651	5352	0
606651	5352	0
606651	5352	0
66784	5352	0
66784	5352	0
66784	5352	0
840453	5352	0
142757	5361	0
429675	5378	0
306660	5391	0
423048	5391	0
790596	5415	0
790596	5415	0
917191	5417	0
354763	5418	0
354763	5418	0
1026291	5418	1
1026291	5418	1
227731	5447	0
506326	5447	0
839662	5447	0
594832	5447	0
495386	5447	0
495386	5447	0
594832	5447	0
1109075	5447	0
237635	5447	0
656723	5447	0
902288	5447	0
656723	5447	0
603634	5447	0
1118188	5447	0
467148	5464	0
85831	5464	0
86479	5489	0
1125938	5492	0
415200	5520	0
827314	5521	0
827314	5521	0
975821	5528	0
638539	5528	0
975821	5528	0
975821	5528	0
638539	5528	0
638539	5528	0
975821	5528	0
975821	5528	0
801933	5552	0
509877	5556	0
841193	5567	0
118527	5574	1
625901	5597	1
625901	5597	0
207536	5598	0
445412	5599	0
101229	5603	0
101229	5603	0
101229	5603	0
588904	5610	0
979674	5610	0
826763	5610	0
74804	5639	0
15174	5652	0
15174	5652	0
222353	5662	0
429675	5663	0
50239	5663	0
473204	5663	0
892779	5673	0
839662	5674	0
839662	5674	0
510451	5674	0
44802	5686	0
44802	5686	0
971298	5686	0
971298	5686	0
388273	5693	0
1104896	5708	0
1104896	5708	0
1083241	5708	0
995732	5708	0
305217	5708	0
995732	5708	0
995732	5708	0
995732	5708	0
995732	5708	1
995732	5708	0
654307	5708	0
97069	5708	0
414419	5708	0
995732	5708	0
305217	5708	1
298215	5708	0
969172	5708	0
767631	5708	0
969172	5708	0
1140697	5716	0
748448	5720	0
1126724	5720	0
1049814	5723	0
699065	5723	0
699065	5723	0
699065	5723	0
699065	5723	0
699065	5723	0
5768	5723	0
5768	5723	0
1104632	5736	0
509877	5737	0
509877	5737	0
509877	5737	0
509877	5737	0
509877	5737	0
509877	5737	0
811280	5753	0
115127	5772	1
711007	5776	0
570179	5776	0
270245	5776	0
570179	5776	0
837137	5779	0
26255	5779	0
422047	5779	0
911600	5790	0
85037	5794	0
1134297	5794	0
391217	5794	0
782073	5794	0
400226	5794	0
58040	5794	0
643620	5794	0
925875	5794	0
577010	5794	0
577010	5794	0
477152	5794	0
259101	5794	0
1134297	5794	0
832171	5794	0
862369	5794	0
862369	5794	0
565013	5794	0
592060	5794	0
253053	5794	0
253053	5794	0
253053	5794	0
871159	5794	0
225225	5811	0
940943	5811	0
585944	5820	0
748448	5828	0
1100495	5847	0
1010643	5850	0
587289	5850	0
41905	5857	0
473904	5873	0
979674	5873	0
434254	5882	0
398116	5891	0
46380	5897	0
1051251	5897	0
360638	5898	0
1121745	5909	0
1121745	5909	0
1121745	5909	0
1123532	5917	0
721536	5917	0
1123532	5917	0
1123532	5917	0
1123532	5917	0
769859	5917	0
877023	5928	0
790596	5929	0
353842	5933	0
872511	5933	0
44638	5933	0
167962	5933	0
938233	5933	0
938233	5933	0
565749	5933	0
460380	5933	0
460380	5933	0
1012318	5933	0
1124979	5933	0
1012318	5933	0
1124979	5933	0
347675	5950	0
780821	5953	0
337690	5965	0
711007	5965	0
569318	5965	1
569318	5965	0
569318	5965	0
569318	5965	0
569318	5965	0
569318	5965	1
847628	5967	0
847628	5967	0
780821	5971	0
414354	5984	0
252485	5991	0
515671	5991	0
515671	5991	0
372956	5994	0
95727	5994	0
1099427	6010	0
1099427	6010	0
1099427	6010	0
841624	6010	0
393236	6010	0
393236	6010	0
1123139	6010	0
109503	6010	0
314873	6010	0
237141	6010	0
822839	6010	0
293759	6010	0
625814	6010	0
504789	6010	0
266732	6010	0
220768	6010	0
841560	6010	0
841560	6010	1
841560	6010	0
171081	6010	0
1136137	6010	0
223927	6010	0
114230	6010	0
20470	6010	0
529263	6010	0
1083241	6010	0
592903	6010	0
781231	6010	0
449143	6010	0
794330	6017	0
794330	6017	0
1015880	6018	0
1015880	6018	0
1115653	6018	0
1115653	6018	0
380641	6043	0
354763	6043	0
735232	6064	0
995732	6065	0
826763	6066	0
858102	6066	0
885927	6066	0
880742	6078	0
472232	6078	0
1069381	6078	0
780821	6086	0
1113267	6091	0
1046620	6094	0
1060021	6094	0
1060021	6094	0
85831	6094	0
1060021	6094	0
1060021	6094	0
225823	6114	1
237443	6114	0
317982	6134	0
673422	6134	0
592190	6142	0
381951	6142	0
576968	6142	0
47907	6147	0
981763	6147	0
1082568	6147	0
1082568	6147	0
686819	6147	0
659628	6147	0
922363	6147	0
256060	6147	0
425795	6147	0
392905	6147	0
429079	6147	0
922363	6147	0
992451	6147	0
466113	6147	0
583827	6147	0
466113	6147	0
678470	6147	0
678470	6147	0
1043151	6147	0
1097611	6147	0
510687	6147	0
515220	6147	0
515220	6147	0
510687	6147	0
510687	6147	0
587974	6162	0
587974	6162	0
879801	6165	0
1117908	6197	0
529160	6197	1
291139	6197	0
291139	6197	1
249545	6197	0
529160	6197	0
422585	6197	0
291139	6197	0
78021	6208	0
78021	6208	0
78021	6208	0
1018958	6211	0
603173	6211	0
603173	6211	0
1138390	6211	1
1078024	6211	0
1087655	6221	0
552314	6231	0
479119	6238	0
479119	6238	0
479119	6238	0
479119	6238	0
479119	6238	0
884670	6238	0
1070150	6241	0
1070150	6241	0
1070150	6241	0
473904	6250	0
1073777	6252	0
647048	6254	0
874154	6257	0
657415	6257	0
787936	6257	0
625473	6257	0
657415	6257	0
617631	6275	0
312700	6275	0
810883	6276	0
879801	6276	0
879801	6276	0
201799	6276	0
971298	6276	0
340262	6300	0
233871	6300	0
877023	6319	0
877023	6320	0
32348	6343	0
32348	6343	0
399731	6357	0
975853	6357	0
605503	6357	0
399731	6357	1
400497	6357	0
995732	6357	0
869962	6364	1
539888	6369	0
509329	6369	0
509329	6369	0
15870	6398	0
15870	6398	0
793013	6398	0
55306	6398	0
46329	6409	1
1052398	6421	0
207536	6421	0
210454	6421	0
656248	6438	0
656248	6438	0
869864	6447	0
152331	6454	1
892409	6454	0
52147	6454	0
1115653	6472	0
1101594	6472	0
115127	6492	0
858102	6508	0
858102	6508	0
858102	6508	0
858102	6508	0
469417	6508	0
533849	6539	0
482929	6545	0
671611	6545	0
794330	6545	0
10688	6568	0
457916	6568	1
105259	6568	0
658554	6568	0
827314	6569	0
936213	6569	0
447722	6569	0
431988	6576	0
1108543	6577	0
692635	6583	1
1066307	6595	0
321777	6613	0
746615	6625	0
842893	6625	0
107154	6625	0
107154	6625	0
427175	6625	0
652287	6625	0
1016244	6625	0
945655	6638	1
1054148	6638	0
945655	6638	0
470440	6640	0
353380	6640	0
353380	6640	0
470440	6640	0
353380	6640	0
470440	6640	1
353380	6640	0
392487	6640	0
710337	6640	0
392487	6640	0
710337	6640	0
392487	6640	0
392487	6640	0
624105	6646	0
624105	6646	0
979367	6653	0
75436	6656	0
318082	6664	0
130516	6690	0
818946	6693	0
646737	6693	0
92956	6693	0
646737	6693	0
818946	6693	0
646737	6693	0
818946	6693	0
646737	6693	0
646737	6693	0
795952	6693	0
257170	6693	0
257170	6693	0
517723	6693	0
257170	6693	0
257170	6693	0
818946	6693	0
795952	6693	0
795952	6693	0
646737	6693	0
513151	6693	0
68522	6693	0
68522	6693	0
68522	6693	0
157193	6693	0
68522	6693	0
68522	6693	0
68522	6693	0
723328	6704	0
264801	6732	0
869864	6733	0
869864	6733	0
4625	6733	1
4625	6733	0
869864	6733	0
869864	6733	1
4625	6733	0
796286	6733	0
796286	6733	0
695597	6734	0
695597	6734	0
1015880	6743	1
572539	6743	0
51043	6746	0
753431	6746	0
1109811	6746	1
159990	6746	0
481073	6773	0
612801	6776	0
588904	6783	0
996872	6786	0
337573	6791	0
783200	6796	0
783200	6796	0
572539	6799	0
355710	6803	0
48719	6803	0
244852	6803	0
472442	6810	0
120235	6810	0
1003496	6819	0
336765	6819	0
870471	6819	0
870471	6819	0
55339	6832	0
55339	6832	1
175494	6832	0
907562	6832	0
494196	6865	1
494196	6865	0
494196	6865	0
659628	6889	0
659628	6889	0
932593	6891	0
373763	6891	0
373763	6891	0
362733	6891	0
362733	6891	0
178241	6891	0
115045	6899	1
5768	6899	0
318082	6929	0
318082	6929	0
1057303	6932	0
1079584	6933	0
568394	6933	0
496631	6933	0
1134508	6947	0
732364	6962	0
445412	6985	0
1136231	6991	1
555021	7010	0
685804	7018	0
839662	7042	0
782073	7044	0
826763	7059	0
880257	7059	0
326033	7059	0
259273	7062	0
568394	7065	0
1124979	7091	0
451040	7100	0
1100495	7100	0
724277	7124	0
724277	7124	0
988806	7126	0
988806	7126	0
189293	7126	0
298215	7126	0
85831	7131	0
887197	7135	0
48393	7147	0
472571	7152	0
1121745	7152	0
1020157	7156	0
588904	7156	0
826763	7156	0
979674	7156	0
431988	7157	0
979587	7161	0
1102320	7186	0
826763	7197	0
773190	7199	0
107154	7201	0
337690	7202	0
355710	7202	0
583859	7202	0
410127	7206	0
1085422	7206	0
1085422	7206	0
835375	7206	0
868368	7206	0
1085422	7206	0
812273	7206	0
335582	7206	0
1085422	7207	0
217680	7214	0
509700	7225	0
509700	7225	0
117918	7229	0
815650	7229	0
689806	7233	0
689806	7233	0
671611	7238	0
904049	7247	0
107154	7266	0
812283	7266	0
270245	7269	0
724277	7274	0
724277	7274	0
724277	7275	0
811053	7288	0
2290	7288	0
884958	7288	0
1073207	7288	0
108621	7288	0
560347	7288	0
782462	7288	0
560347	7288	0
15870	7302	0
252485	7302	0
845460	7302	0
310579	7305	0
889772	7307	0
965308	7308	0
354032	7340	0
189293	7347	0
381338	7356	0
101229	7356	0
390494	7366	0
204481	7372	0
649171	7378	0
529263	7382	1
246132	7397	0
159018	7397	0
159018	7397	0
186811	7397	0
237622	7413	0
776432	7413	0
685804	7419	0
1008056	7432	0
505719	7459	0
505719	7459	0
924053	7459	1
767631	7459	1
505719	7459	0
505719	7459	0
767631	7459	1
767631	7459	0
505719	7459	1
69098	7459	0
782331	7474	0
799185	7487	0
676109	7487	1
676109	7487	0
885433	7487	0
1026291	7490	0
1070014	7490	0
1070014	7490	0
1026291	7490	0
1026291	7490	0
1070014	7490	0
523379	7490	1
1026291	7490	0
1070014	7490	0
909231	7490	0
354763	7490	0
909231	7490	0
392487	7496	0
392487	7496	0
494196	7499	0
494196	7499	0
494196	7499	0
232174	7499	0
494196	7499	0
[truncated: 998,000+ more rows]
